# Supplementary material for: Comprehensive Analysis of Innate Immunophenotyping Based on Immune Score Predicting Immune Alterations and Prognosis in Breast Cancer Patients
Source: Genes (Basel). 2021 Dec 29;13(1):88. doi: 10.3390/genes13010088 (PMC8774675; doi:10.3390/genes13010088)
Supplement: Supplementary file 1 [file genes-13-00088-s001.zip]

Archive with 1 entries (1 files):
- genes-1519663-supplementary.pdf
